# Supplementary material for: The CpG Island-Binding Protein SAMD1 Contributes to an Unfavorable Gene Signature in HepG2 Hepatocellular Carcinoma Cells
Source: Biology (Basel). 2022 Apr 6;11(4):557. doi: 10.3390/biology11040557 (PMC9032685; doi:10.3390/biology11040557)
Supplement: Supplementary file 1 [file biology-11-00557-s001.zip]

Archive with 1 entries (1 files):
- biology-1624215-SupplementaryData_Final-done.pdf
